# Supplementary material for: Exploratory Transcriptomic Profiling Reveals the Role of Gut Microbiota in Vascular Dementia
Source: Int J Mol Sci. 2023 Apr 30;24(9):8091. doi: 10.3390/ijms24098091 (PMC10178712; doi:10.3390/ijms24098091)
Supplement: Supplementary file 1 [file ijms-24-08091-s001.zip]

Archive with 1 entries (1 files):
- ijms-2341488-supplementary.pdf
